# Supplementary material for: PAX6 missense variants in two families with isolated foveal hypoplasia and nystagmus: evidence of paternal postzygotic mosaicism
Source: Eur J Hum Genet. 2020 Oct 6;29(2):349–55. doi: 10.1038/s41431-020-00737-1 (PMC7868363; doi:10.1038/s41431-020-00737-1)
Supplement: Supplementary file 1 — Supplementary Table 1 [file 41431_2020_737_MOESM1_ESM.xlsx]

## Sheet: Folha1
Family	Gene	Genomic variant (hg38)	cDNA changea	Protein change	phyloP score	SIFT	PolyPhen2	PROVEAN	Mutation Taster	FATHMM	CADD (PHRED)
1	PAX6	11:31,801,704C>G	c.214G>C	p.(Gly72Arg)	7.88	Deleterious 0.036	Probably damaging 0.998	Deleterious -6.50	Disease causing 0.999	Damaging -6.61	27.4
2	PAX6	11:31,802,733G>C	c.112C>G	p.(Arg38Gly)	2.33	Deleterious 0.010	Probably damaging 0.981	Deleterious -5.92	Disease causing 0.999	Damaging -6.35	25.3
